# Supplementary material for: A Succession of Microbiome Communities in the Early Establishing Process of an Epilithic Algal Matrix in a Fringing Reef
Source: Microorganisms. 2025 Mar 17;13(3):672. doi: 10.3390/microorganisms13030672 (PMC11944468; doi:10.3390/microorganisms13030672)
Supplement: Supplementary file 1 [file microorganisms-13-00672-s001.zip]

Archive with 1 entries (1 files):
- microorganisms-3450936-supplementary.pdf
